# Supplementary material for: Rats show direct reciprocity when interacting with multiple partners
Source: Sci Rep. 2021 Feb 5;11:3228. doi: 10.1038/s41598-021-82526-4 (PMC7864983; doi:10.1038/s41598-021-82526-4)
Supplement: Supplementary file 3 — Supplementary Information 3. [file 41598_2021_82526_MOESM3_ESM.r]

#GETTING STARTED ####

setwd("/Users/Kaya/Documents/Masterarbeit/Experiment 1")
getwd()

#Packages ####
library(FSA)
library(ggplot2)
library(lme4)
library(survival)


#Preparing data sets ####

n<-'numeric'
f<-'factor'

h<-'CCCD' #treatment with a lot of helpful individuals
s<-'DDDC' #treatment with a lot of selfish individuals


#Mastersheet
MS<-read.table("Mastersheet Nina Kaya Kettler.csv", header = T, na = "NA", sep = ";",
               colClasses = c(f,f,n,f,f,n,n,rep(f,5),n,n,f,rep(n,29)))
str(MS)
attach(MS)


#*Pulls ####

#Pulls days 5 & 10
Pulls0<- data.frame(ID_Focal, Day, PartnerID, PartnerRole, D5_PartnerDay, D5_PartnerPulls, TotalCount,
                    D5_PartnerD4Role, D5_PartnerD4Pulls)
Pulls1<-Pulls0[-which(Pulls0$Day!= 5),]
Pulls2<-Pulls0[-which(Pulls0$Day!=(10)),]
Pulls<-data.frame(rbind(Pulls1, Pulls2))
Pulls$Treatment<-as.factor(c(rep(s,4),rep(h,3),s,rep(h,3),s,s,h,rep(s,4),rep(h,5),s,
                             rep(h,4),rep(s,3),h,rep(s,3),h,h,s,rep(h,4),rep(s,5),h))
str(Pulls); summary(Pulls)

#remove row with na value (caused by death of previous partner)
PullsR<-Pulls[-which(is.na(Pulls$D5_PartnerPulls)),]; PullsR 

#For interaction plots
PullsCD<-Pulls
PullsCD$PartnerRole <- factor(x = PullsCD$PartnerRole, labels = c('Cooperator','Defector'))

#For Cooperator Pulls vs Focal Pulls
PullsC<-PullsR[which(PullsR$PartnerRole == 'C'),]


#*Latency ####

#Latency days 5 & 10
attach(MS)
Latency0 <- data.frame(ID_Focal, Day, PartnerRole, D5_PartnerLatency, Latency)
Latency1 <- Latency0[-which(Latency0$Day!= 5),]
Latency2 <- Latency0[-which(Latency0$Day!=(10)),]
Latency3 <- data.frame(rbind(Latency1, Latency2))
Latency <- Latency3[,-2]

#Replace 'C' and 'D' with 'Cooperator' and 'Defector'
Latency$PartnerRole <- factor(x = Latency$PartnerRole, labels = c('Cooperator','Defector'))

#For plot
LatencyD <- Latency[-which(Latency$PartnerRole == 'Cooperator'),]
Latency_new <- cbind(LatencyC, LatencyD$Latency)
Latency_new <- Latency_new[,-c(2,3)]
colnames(Latency_new)<-c('ID_Focal', 'LatencyC', 'LatencyD')
str(Latency_new); summary(Latency_new)


#PLOTS ####

#Interaction plot (Figure 2)

#Partner role vs Pulls by focal
#interaction.plot(x.factor = PullsCD$PartnerRole, trace.factor = PullsCD$ID_Focal, response = PullsCD$TotalCount,
#                 fun = median, type = 'l', ylab = 'Donations by focal rat during the test phase ',
#                 xlab = 'Partner role during experience phase', lty = 1, lwd = 1.5, legend = F, xpd = F, las = 1)

#some lines are identical -> figure out which & adjust a bit
#PullsT1 <- Pulls[,-c(2,3,5,6,8:10)]
#PullsT2 <- PullsT1[which(PullsT1$PartnerRole == 'C'),]
#PullsT2 <- PullsT2[order(PullsT2$ID_Focal),]
#PullsT3 <- PullsT1[which(PullsT1$PartnerRole == 'D'),]
#PullsT3 <- PullsT3[order(PullsT3$ID_Focal),]
#PullsT4 <- cbind(PullsT2, PullsT3)
#PullsT <- PullsT4[,-c(2,4,5)]
#colnames(PullsT) <- c('FocalID', 'PullsForC', 'PullsForD')
#PullsT0 <- PullsT[order(PullsT$PullsForC),]
#-->identical: G3 & H3, H5 & J3, A5 & D1 & E4

#adjust the lines that are identical to slightly shift so they can be seen
PullsCDadj <- PullsCD
PullsCDadj$TotalCount[which(PullsCDadj$ID_Focal == 'G3' | PullsCDadj$ID_Focal == 'H5' |
                    PullsCDadj$ID_Focal == 'A5')] <- PullsCDadj$TotalCount[which(PullsCDadj$ID_Focal == 'G3' |
                    PullsCDadj$ID_Focal == 'H5' | PullsCDadj$ID_Focal == 'A5')] + 0.1
PullsCDadj$TotalCount[which(PullsCDadj$ID_Focal == 'D1')] <- PullsCDadj$TotalCount[which
                    (PullsCDadj$ID_Focal == 'D1')] - 0.1

#Figure 2 ####
#Plot with adjusted lines
tiff("Pulls C vs D adjusted.tiff", units="in", width=5, height=6.5, res=500)
interaction.plot(x.factor = PullsCDadj$PartnerRole, trace.factor = PullsCDadj$ID_Focal,
                 response = PullsCDadj$TotalCount, fun = median, type = 'l', lty = 1, lwd = 1.5, legend = F,
                 xpd = F, las = 1, ylab = 'Number of food rewards provided by focal rat (test phase) ',
                 xlab = 'Partner role during experience phase')
dev.off()

#Figure 3 ####
#Latency to pull for cooperator vs for defector
tiff("Latency for cooperator vs defectors.tiff", units="in", width=6.5, height=6, res=500)
plot(Latency_new$LatencyC, Latency_new$LatencyD, las = 1, xlab = 'Latency to provide food to cooperators [s]',
     ylab = 'Latency to provide food to defectors [s]', pch = 16, ylim = c(0,250))
abline(1,1, lty = 2)
dev.off()


#Figure 4 ####
#Partner role vs Pulls by focal, by day
Sum = Summarize(TotalCount ~ PartnerRole + D5_PartnerDay, data = PullsCD)
pd = position_dodge(.5)    ### How much to jitter the points on the plot

tiff("Day and Partner Role.tiff", units="in", width=6, height=6.5, res=500)
ggplot(Sum,                ### The data frame to use. 
       aes(x     = PartnerRole,
           y     = median,
           color = D5_PartnerDay)) +
  geom_point(size  = 4, 
             position = pd) +
  geom_errorbar(aes(ymin  = Q1,
                    ymax  = Q3),
                width = 0.2, 
                size  = 0.7, 
                position = pd) +
  theme_classic() +
  theme(axis.text = element_text(size = rel(1.25)), axis.title = element_text(size=14), legend.text = 
          element_text(size = rel(1.15)), legend.title = element_text(size = 14)) +
  labs(x = "Partner role during experience phase", y = "Number of food rewards provided by focal rat (test phase)") +
  scale_color_manual(name = "Day of encounter", 
                     labels = c('Day 1', 'Day 2', 'Day 3', 'Day 4'),
                     values = c("1" = "grey10", 
                                "2" = "grey30", 
                                "3" = "grey50", 
                                "4" = "grey70"))
dev.off()

#Figure 5 ####
#ggplot (Pulls by focals vs pulls by partners)
tiff("Pulls focals vs pulls partners.tiff", units="in", width=7.5, height=6, res=500)
ggplot(PullsCD,
       aes(y     = TotalCount,
           x     = D5_PartnerPulls,
           color = PartnerRole)) +
  geom_point(size  = 3.5) +
  scale_x_continuous(limits=c(0,25)) +
  scale_y_continuous(limits=c(0,25)) +
  theme_classic() +
  theme(axis.text = element_text(size = rel(1.25)), axis.title = element_text(size = 13), legend.text = 
          element_text(size = rel(1.15)), legend.title = element_text(size = 13)) +
  labs(y = "Number of food donations by focal rat (test phase)", x = "Number of food donations by partner (experience phase)") +
  scale_color_manual('Partner Role', values = c("grey15", "grey55")) +
  annotate(geom="text", x=0.8, y=c(0:4), label=c('3','7','5','3','2'))
dev.off()


#STATS ####

#shapiro tests ####

#pulls
shapiro.test(PullsR$TotalCount)
#Shapiro-Wilk normality test
#
#data:  PullsR$TotalCount
#W = 0.92218, p-value = 0.003984

#tiff("Latency for cooperator vs defectors.tiff", units="in", width=6.5, height=6, res=500)
plot(Latency_new$LatencyC, Latency_new$LatencyD, las = 1, xlab = 'Latency to provide food to cooperators [s]',
     ylab = 'Latency to provide food to defectors [s]', pch = 16, ylim = c(0,250))
abline(1,1, lty = 2)
#dev.off()

#latency
shapiro.test(Latency$Latency)

#Shapiro-Wilk normality test
#
#data:  Latency$Latency
#W = 0.83814, p-value = 1.839e-05


#wilcox test (latency) ####
wilcox.test(Latency_new$LatencyC, Latency_new$LatencyD, paired = T)

#        Wilcoxon signed rank test
#
#data:  Latency_new$LatencyC and Latency_new$LatencyD
#V = 47, p-value = 0.01578
#alternative hypothesis: true location shift is not equal to 0


#spearman tests (pulls) ####

cor.test(PullsC$D5_PartnerPulls, PullsC$TotalCount, method = 'spearman') #significant & positive
#Spearman's rank correlation rho
#
#data:  PullsC$D5_PartnerPulls and PullsC$TotalCount
#S = 1172.5, p-value = 0.01502
#alternative hypothesis: true rho is not equal to 0
#sample estimates:
#      rho 
#0.4902203 

#*With defectors
cor.test(PullsR$D5_PartnerPulls, PullsR$TotalCount, method = 'spearman') #highly significant & positive rho
#Spearman's rank correlation rho
#
#data:  Pulls$D5_PartnerPulls and Pulls$TotalCount
#S = 4223.6, p-value = 8.178e-10
#alternative hypothesis: true rho is not equal to 0
#sample estimates:
#      rho 
#0.7558036 


#MODEL #### 

#*Final model ####
pull_modelFINAL <- glmer(TotalCount ~ PartnerRole + Treatment + (1|ID_Focal) + (1|PartnerID),
                         family = poisson, data = PullsR)
#singular fit

summary(pull_modelFINAL)
#Fixed effects:
#               Estimate Std. Error z value Pr(>|z|)    
#(Intercept)    1.99045    0.09891  20.125  < 2e-16 ***
#PartnerRoleD  -1.01362    0.17672  -5.736  9.7e-09 ***
#TreatmentDDDC -0.26610    0.16559  -1.607    0.108    

anova(pull_modelFINAL)
#no p-value

drop1(pull_modelFINAL, test="Chisq")
#Model:
#TotalCount ~ PartnerRole + Treatment + (1 | ID_Focal) + (1 | PartnerID)
#            Df    AIC     LRT   Pr(Chi)    
#<none>         219.94                      
#PartnerRole  1 236.86 18.9119 1.369e-05 ***
#Treatment    1 220.52  2.5798    0.1082    

#Warning message:
#In checkConv(attr(opt, "derivs"), opt$par, ctrl = control$checkConv,  :
#Model failed to converge with max|grad| = 0.0231076 (tol = 0.001, component 1)


#*Model without PartnerID as random factor ####
pull_model1 <- glmer(TotalCount ~ PartnerRole + Treatment + (1|ID_Focal),
                         family = poisson, data = PullsR)

summary(pull_model1)
#Fixed effects:
#               Estimate Std. Error z value Pr(>|z|)    
#(Intercept)    1.99045    0.09891  20.124  < 2e-16 ***
#PartnerRoleD  -1.01361    0.17672  -5.736  9.7e-09 ***
#TreatmentDDDC -0.26610    0.16559  -1.607    0.108    

anova(pull_model1)
#no p-value

drop1(pull_model1L, test="Chisq")
#TotalCount ~ PartnerRole + Treatment + (1 | ID_Focal)
#            Df    AIC    LRT   Pr(Chi)    
#<none>         217.94                     
#PartnerRole  1 252.10 36.157 1.821e-09 ***
#Treatment    1 218.53  2.583     0.108    


#*Model with interaction (Partner Role & Day of encounter) ####
PullsR$D5_PartnerDay <- as.numeric(PullsR$D5_PartnerDay)

pull_model1 <- glmer(TotalCount ~ PartnerRole*D5_PartnerDay + Treatment + (1|ID_Focal),
                     family = poisson, data = PullsR)

summary(pull_model1)
#                           Estimate Std. Error z value Pr(>|z|)
#PartnerRoleD:D5_PartnerDay -0.30795    0.20514  -1.501    0.133    

anova(pull_model1)
#no p-value

drop1(pull_model1, test = 'Chisq')
#                          Df    AIC    LRT Pr(Chi)  
#<none>                       219.73                 
#Treatment                  1 222.26 4.5311 0.03328 *
#PartnerRole:D5_PartnerDay  1 219.94 2.2180 0.13641  


#*Model with D5_PartnerDay variable included, but no interaction ####
pull_model2 <- glmer(TotalCount ~ PartnerRole + D5_PartnerDay + Treatment + (1|ID_Focal),
                         family = poisson, data = PullsR)

summary(pull_model2)
#Fixed effects:
#               Estimate Std. Error z value Pr(>|z|)    
#(Intercept)    1.99344    0.20605   9.674  < 2e-16 ***
#PartnerRoleD  -1.01377    0.17700  -5.727 1.02e-08 ***
#D5_PartnerDay -0.00128    0.07762  -0.016    0.987    
#TreatmentDDDC -0.26531    0.17244  -1.539    0.124    

drop1(pull_model2, test="Chisq")
#Single term deletions
#
#Model:
#TotalCount ~ PartnerRole + D5_PartnerDay + Treatment + (1 | ID_Focal)
#              Df    AIC    LRT   Pr(Chi)    
#<none>           219.94                    
#PartnerRole    1 253.77 35.824 2.16e-09 ***
#D5_PartnerDay  1 217.94  0.000   0.9869    
#Treatment      1 220.26  2.321   0.1276    
#---
#Signif. codes:  0 ‘***’ 0.001 ‘**’ 0.01 ‘*’ 0.05 ‘.’ 0.1 ‘ ’ 1


anova(pull_model1, pull_model2)
#Data: PullsR
#Models:
#pull_model2: TotalCount ~ PartnerRole + D5_PartnerDay + Treatment + (1 | ID_Focal)
#pull_model1: TotalCount ~ PartnerRole * D5_PartnerDay + Treatment + (1 | ID_Focal)
#                Df    AIC    BIC  logLik deviance Chisq Chi Df Pr(>Chisq)
#pull_modelFINAL  5 219.94 229.19 -104.97   209.94                        
#pull_model1      6 219.73 230.83 -103.86   207.73 2.218      1     0.1364

anova(pull_model1, pull_modelFINAL)
#Data: PullsR
#Models:
#pull_modelFINAL: TotalCount ~ PartnerRole + Treatment + (1 | ID_Focal)
#pull_model1: TotalCount ~ PartnerRole * D5_PartnerDay + Treatment + (1 | ID_Focal)
#                Df    AIC    BIC  logLik deviance  Chisq Chi Df Pr(>Chisq)
#pull_modelFINAL  4 217.94 225.34 -104.97   209.94                         
#pull_model1      6 219.73 230.83 -103.86   207.73 2.2183      2     0.3298

anova(pull_model2, pull_modelFINAL)
#Data: PullsR
#Models:
#pull_modelFINAL: TotalCount ~ PartnerRole + Treatment + (1 | ID_Focal)
#pull_model2: TotalCount ~ PartnerRole + D5_PartnerDay + Treatment + (1 | ID_Focal)
#                Df    AIC    BIC  logLik deviance Chisq Chi Df Pr(>Chisq)
#pull_modelFINAL  4 217.94 225.34 -104.97   209.94                        
#pull_model2      5 219.94 229.19 -104.97   209.94 3e-04      1     0.9869


#OVERDISPERSION TEST ####
overdisp_fun <- function(model) {
  vpars <- function(m) {
    nrow(m)*(nrow(m)+1)/2
  }
  model.df <- sum(sapply(VarCorr(model),vpars))+length(fixef(model))
  rdf <- nrow(model.frame(model))-model.df
  rp <- residuals(model,type="pearson")
  Pearson.chisq <- sum(rp^2)
  prat <- Pearson.chisq/rdf
  pval <- pchisq(Pearson.chisq, df=rdf, lower.tail=FALSE)
  c(chisq=Pearson.chisq,ratio=prat,rdf=rdf,p=pval)
}

overdisp_fun(pull_modelFINAL)
#    chisq     ratio       rdf         p 
#46.7617821  1.0874833 43.0000000  0.3206639   #p > 0.05 -> data is not overdispersed 
